# Supplementary material for: Surface Modifications of Zinc Oxide Particles with Chitosan, Polyethylene Glycol, Polyvinyl Alcohol, and Polyvinylpyrrolidone as Antibacterial Agents
Source: Polymers (Basel). 2025 Dec 11;17(24):3283. doi: 10.3390/polym17243283 (PMC12737094; doi:10.3390/polym17243283)
Supplement: Supplementary file 1 [file polymers-17-03283-s001.zip]

Archive with 1 entries (1 files):
- polymers-4022713-supplementary.pdf
